# Supplementary material for: Inferring Cell Subtypes and LncRNA Function by a Cell-Specific CeRNA Network in Breast Cancer
Source: Front Oncol. 2021 Apr 27;11:656675. doi: 10.3389/fonc.2021.656675 (PMC8111082; doi:10.3389/fonc.2021.656675)
Supplement: Supplementary file 9 [file Table_1.xlsx]

## Sheet: Table S1
Table S1. CeRNA network from starBase.
Gene1	Gene2
A1BG	IL1R1
A1BG	QSOX1
A1BG	DLX3
A1BG	IMPDH1
A1BG	TRIOBP
A1BG	TMEM109
A1BG	SLC9A1
A1BG	MAP3K14
A1BG	ATG16L1
A1BG	TNS1
A1BG	LZTS3
A1BG	PRSS16
A1BG	CCDC88C
A1BG	ITPK1
A1BG	BAK1
A1BG	PIGS
A1BG	PPP6R1
A1BG	SMARCD1
A1BG	NISCH
A1BG	POLR2E
A1BG	POLDIP3
A1BG	H6PD
A1CF	AGPS
A1CF	PAPD4
A1CF	CHAC2
A1CF	FZD5
A1CF	PRMT6
A1CF	FAM217B
A1CF	CAPRIN2
A1CF	SGMS1
A1CF	RNF141
A1CF	ETNK1
A1CF	CPOX
A1CF	LAMA1
A1CF	SOCS6
A1CF	PGAP1
A1CF	PPP1R12B
A1CF	CDC23
A1CF	SEC23IP
A1CF	YTHDF3
A1CF	SWAP70
A1CF	RAI14
A1CF	MON2
A1CF	MYO9A
A1CF	GAB1
A1CF	TMEM87B
A1CF	VAMP3
A1CF	2021-09-10
A1CF	FGF2
A1CF	ING3
A1CF	COL4A3BP
A1CF	F2RL2
A1CF	PPAT
A1CF	ARHGEF7
A1CF	RABGAP1
A1CF	ROCK2
A1CF	DDX47
A1CF	TCF4
A1CF	EP300
A1CF	CBFB
A1CF	EPN2
A1CF	MPP5
A1CF	CCNA1
A1CF	ZNF614
A1CF	SMAD5
A1CF	CSNK1G1
A1CF	ESCO2
A1CF	ZFHX4
A1CF	BCAP29
A1CF	LRRC58
A1CF	BAZ1A
A1CF	GRK3
A1CF	MALT1
A1CF	PIGM
A1CF	CARNMT1
A1CF	ANO6
A1CF	HEG1
A1CF	GZF1
A1CF	RND3
A1CF	GDAP1
A1CF	GDA
A1CF	TBXA2R
A1CF	CEP120
A1CF	HMGB3
A1CF	CFL2
A1CF	TEC
A1CF	ABCA12
A1CF	TERF1
A1CF	PLS1
A1CF	GPAM
A1CF	GALNT4
A1CF	PDCD10
A1CF	USP15
A1CF	ADORA2B
A1CF	HABP4
A1CF	WNK3
A1CF	TMEM30A
A1CF	CPEB2
A1CF	CNOT7
A1CF	FAM222B
A1CF	AKIP1
A1CF	POC1B-GALNT4
A1CF	CAPZA1
A1CF	ARHGAP18
A1CF	PIEZO2
A1CF	MOSPD2
A1CF	SUCO
A1CF	GNG12
A1CF	DNAJC13
A1CF	PER2
A1CF	BLOC1S6
A1CF	ETF1
A1CF	AIDA
A1CF	DNAJB9
A1CF	ABI2
A1CF	ADRB2
A1CF	TMTC3
A1CF	KLHL28
A1CF	FP565260.7
A1CF	KLHDC10
A1CF	GOLGA8B
A1CF	RAP1B
A1CF	PSME4
A1CF	ZBTB38
A1CF	RBM12
A1CF	EFCAB14
A1CF	TGFA
A1CF	AXL
A1CF	WDFY2
A1CF	LRRC28
A1CF	ORMDL3
A1CF	PI4K2B
A1CF	CALD1
A1CF	UHRF1BP1
A1CF	MAP3K7
A1CF	PPFIA1
A1CF	PLXNA2
A1CF	TSHZ3
A1CF	EDNRB
A1CF	SLC7A6
A1CF	GCNT2
A1CF	FAM8A1
A1CF	RNFT1
A1CF	SLC4A7
A1CF	ASAP1
A1CF	PLCB1
A1CF	SLAIN2
A1CF	ELAVL2
A1CF	MIB1
A1CF	NOTCH1
A1CF	GPT2
A1CF	MAPK1
A1CF	ZBTB41
A1CF	EPHA4
A1CF	KIF16B
A1CF	CCDC47
A1CF	GCLC
A1CF	FGL2
A1CF	PAG1
A1CF	EXOSC2
A1CF	ZBTB20
A1CF	ARL4C
A1CF	KMT2A
A1CF	PRR15L
A1CF	TMEM199
A1CF	C6orf89
A1CF	PPP4R1
A1CF	KIAA0355
A1CF	SHQ1
A1CF	RYBP
A1CF	NOTCH2NL
A1CF	ATG12
A1CF	SOAT1
A1CF	INO80D
A1CF	MAP3K2
A1CF	KCNC2
A1CF	ZEB1
A1CF	IPMK
A1CF	MFSD6
A1CF	NR4A2
A1CF	NCOA3
A1CF	AAK1
A1CF	CDK6
A1CF	MANEA
A1CF	ERP29
A1CF	ATXN7
A1CF	ZNF652
A1CF	PTAR1
A1CF	LRRC1
A1CF	ZNF200
A1CF	PSD3
A1CF	MTMR1
A1CF	NCEH1
A1CF	FBXO38
A1CF	ST3GAL5
A1CF	EIF3M
A1CF	LRP6
A1CF	CCNE2
A1CF	QTRT2
A1CF	DNMT3A
A1CF	TP53INP1
A1CF	FAT4
A1CF	CNN3
A1CF	KLHL12
A1CF	ZSWIM5
A1CF	TNKS2
A1CF	FBXW2
A1CF	TRAPPC10
A1CF	MED12L
A1CF	SLC35F5
A1CF	AGGF1
A1CF	CECR2
A1CF	MIER3
A1CF	CD109
A1CF	KBTBD6
A1CF	PDXDC1
A1CF	SPAST
A1CF	SESN2
A1CF	MAGT1
A1CF	SSX2IP
A1CF	CKLF
A1CF	RAB4A
A1CF	MYCN
A1CF	SMC4
A1CF	TAF1A
A1CF	SSB
A1CF	MTUS1
A1CF	GRB10
A1CF	CLDN12
A1CF	STK4
A1CF	TLL1
A1CF	CDC42EP3
A1CF	HDLBP
A1CF	PPP2R5E
A1CF	ADRB3
A1CF	RNF170
A1CF	NIPAL4
A1CF	FRMD4B
A1CF	UQCR11
A1CF	PSD4
A1CF	RASSF2
A1CF	ZFYVE21
A1CF	SSH2
A1CF	SMARCA5
A1CF	TAOK1
A1CF	NEDD4
A1CF	ITSN2
A1CF	Z99129.4
A1CF	GOSR1
A1CF	STOM
A1CF	RAB21
A1CF	API5
A1CF	USP45
A1CF	NAMPT
A1CF	MKLN1
A1CF	MMS22L
A1CF	SNX10
A1CF	RTF1
A1CF	MARK1
A1CF	SIRT1
A1CF	NUP58
A1CF	SLC38A1
A1CF	OSBPL11
A1CF	NR5A2
A1CF	PKP1
A1CF	PKP2
A1CF	PDE4D
A1CF	TENM1
A1CF	KPNA6
A1CF	CXCL12
A1CF	PPP6C
A1CF	NIN
A1CF	KLF4
A1CF	NOD1
A1CF	TRDMT1
A1CF	ZCCHC14
A1CF	GALNT2
A1CF	WAPL
A1CF	ONECUT2
A1CF	TMX4
A1CF	INTS6
A1CF	ALG9
A1CF	EIF5
A1CF	MAPK6
A1CF	SEMA6D
A1CF	NRP2
A1CF	CAND1
A1CF	PON2
A1CF	PPP1R8
A1CF	SERP1
A1CF	TSG101
A1CF	MMD
A1CF	CENPQ
A1CF	POLQ
A1CF	MIER2
A1CF	VPS13D
A1CF	SAE1
A1CF	DGKH
A1CF	APPL2
A1CF	NRCAM
A1CF	GLCE
A1CF	ZMPSTE24
A1CF	LMAN1
A1CF	EPB41L2
A1CF	ARHGAP28
A1CF	ADGRL2
A1CF	TMEM181
A1CF	STRN
A1CF	LNPK
A1CF	ICK
A1CF	TMEM87A
A1CF	NIP7
A1CF	TTF2
A1CF	UBE2W
A1CF	ANKRD12
A1CF	MRS2
A1CF	POLR3G
A1CF	PREX1
A1CF	SORBS1
A1CF	RUNX2
A1CF	DKK1
A1CF	SLC6A15
A1CF	SELENOI
A1CF	USP9X
A1CF	GNB4
A1CF	ADAMTS6
A1CF	MAP3K1
A1CF	TLE4
A1CF	BZW1
A1CF	LOX
A1CF	MAMLD1
A1CF	GIGYF1
A1CF	EDEM3
A1CF	ITGB8
A1CF	SLC25A39
A1CF	ACVR2B
A1CF	BAG2
A1CF	TANC1
A1CF	MYB
A1CF	INTS2
A1CF	AHR
A1CF	PRLR
A1CF	UBE2B
A1CF	CAP2
A1CF	NCKAP1
A1CF	REV1
A1CF	SLC44A5
A1CF	IFNAR1
A1CF	NAA50
A1CF	ABHD2
A1CF	SNX16
A1CF	TET1
A1CF	RPS6KA5
A1CF	COL4A4
A1CF	ARFGEF3
A1CF	ZNF275
A1CF	ITCH
A1CF	RFC3
A1CF	RAB27A
A1CF	GALNT3
A1CF	HPS5
A1CF	SNAPIN
A1CF	C1GALT1
A1CF	PDPR
A1CF	CPD
A1CF	MYH10
A1CF	ZBTB11
A1CF	DNAJB6
A1CF	RNF38
A1CF	RGS4
A1CF	RAB3IP
A1CF	ARHGAP32
A1CF	ACTR8
A1CF	EIF2S3
A1CF	NREP
A1CF	FZD3
A1CF	DNAJC27
A1CF	MBTD1
A1CF	SUPT6H
A1CF	XRN1
A1CF	TROVE2
A1CF	DLG3
A1CF	ENPP4
A1CF	CYTH1
A1CF	IGF2BP3
A1CF	SPATA5
A1CF	ACER3
A1CF	CEP85L
A1CF	IRF4
A1CF	CPEB4
A1CF	UBA6
A1CF	RPS6KA2
A1CF	CRY2
A1CF	PRKAG2
A1CF	MAP2
A1CF	RRAGD
A1CF	SETD7
A1CF	ACAP2
A1CF	CEP76
A1CF	CCDC34
A1CF	ATXN1
A1CF	LIFR
A1CF	NUP153
A1CF	2021-03-07
A1CF	PPP3CA
A1CF	PPIF
A1CF	DLG1
A1CF	PTPN21
A1CF	TAF2
A1CF	TFRC
A1CF	PTBP3
A1CF	SLC12A2
A1CF	ACSL4
A1CF	POGZ
A1CF	EIF2AK4
A1CF	B4GALT6
A1CF	DCUN1D4
A1CF	WDR37
A1CF	LIMA1
A1CF	EFR3A
A1CF	HCFC2
A1CF	RAB14
A1CF	ZNF264
A1CF	CLDND1
A1CF	ULK2
A1CF	NFYB
A1CF	EPB41L5
A1CF	TMEM33
A1CF	PRKAR1A
A1CF	CORO1C
A1CF	SH3GLB1
A1CF	AKT3
A1CF	FAF2
A1CF	SEL1L
A1CF	TRIM23
A1CF	KMT5B
A1CF	ATP13A3
A1CF	FBXO11
A1CF	CCND1
A1CF	FNDC3B
A1CF	LAMC1
A1CF	WASL
A1CF	CARF
A1CF	GTF3C4
A1CF	EPAS1
A1CF	ARPP19
A1CF	RAB22A
A1CF	PAPOLA
A1CF	BNIP3L
A1CF	CCNT2
A1CF	ZNF106
A1CF	DEPDC1B
A1CF	TFPI
A1CF	AAGAB
A1CF	MDFIC
A1CF	FNIP2
A1CF	RAP2C
A1CF	TGIF2
A1CF	MAP3K8
A1CF	DCAF7
A1CF	HSDL1
A1CF	MGAT4A
A1CF	MED13
A1CF	TRIM25
A1CF	XIAP
A1CF	PHTF2
A1CF	BTBD7
A2M	TK2
A2M	PEPD
A2M	KIAA0895
A2M	SDC2
A2M	SHROOM3
A2M	ABHD17B
A2M	AP4E1
A2M	FBXO30
A2M	GINS1
A4GALT	ARRB1
A4GALT	MBD3
A4GALT	VPS4A
A4GALT	PLOD1
A4GALT	EPN2
A4GALT	ELOVL1
A4GALT	PACS1
A4GALT	CBX6
A4GALT	ING4
A4GALT	CDC42EP2
A4GALT	TGM2
A4GALT	SPNS1
A4GALT	TBC1D16
A4GALT	PHC2
A4GALT	DOLPP1
A4GALT	C7orf43
A4GALT	MAU2
A4GALT	CD276
A4GALT	SMARCD2
A4GALT	SNX11
A4GALT	SLC46A1
A4GALT	B4GALT2
A4GALT	JMJD4
A4GALT	OSR2
A4GALT	LSS
A4GALT	CYB561D1
A4GALT	CD81
A4GALT	PSKH1
A4GALT	GBA2
A4GALT	SERPINF2
A4GALT	GPC1
A4GALT	CDK16
A4GALT	SLC16A3
A4GALT	SCAMP5
A4GALT	USP2
A4GALT	LIF
A4GALT	SPHK1
A4GALT	AL133163.1
A4GALT	RFNG
A4GALT	FKBP8
A4GALT	PIP4K2B
A4GALT	ZSCAN2
A4GALT	ZBTB39
A4GALT	TP53I11
A4GALT	EGLN2
A4GALT	HNRNPUL2
A4GALT	SMARCB1
A4GALT	RNASE1
A4GALT	EGR3
A4GALT	MYADM
A4GALT	SMG5
A4GALT	SYT12
A4GALT	DPF2
A4GALT	MPP2
A4GALT	GRINA
A4GALT	MNT
A4GALT	CTDNEP1
A4GALT	MRPS11
A4GALT	JUP
A4GALT	SEC24C
A4GALT	CCND2
A4GALT	MIDN
A4GALT	TTYH3
A4GALT	BMF
A4GALT	U2AF2
A4GALT	TAZ
A4GALT	VAMP2
A4GALT	SPATA33
A4GALT	KIF13B
A4GALT	RPTOR
A4GALT	MYO9B
A4GALT	DGCR2
A4GALT	TBC1D13
A4GALT	MSI1
A4GALT	TEX261
A4GALT	DBN1
A4GALT	SPDEF
A4GALT	PCDHGA8
A4GALT	BCL9L
A4GALT	KLF16
A4GALT	DAZAP1
A4GALT	SIPA1L3
A4GALT	PHLDA3
A4GALT	PCDHGC3
A4GALT	PCDHGB4
A4GALT	SLC19A1
A4GALT	ACACB
A4GALT	PXN
A4GALT	BGN
A4GALT	MCM3
A4GALT	XRCC3
A4GALT	KIAA0100
A4GALT	PIM1
A4GALT	NCLN
A4GALT	RAB4B-EGLN2
A4GALT	PHLDB1
A4GALT	TLE3
A4GALT	FIZ1
A4GALT	CLDN4
A4GALT	STMN3
A4GALT	SNAI1
A4GALT	RAB1B
A4GALT	CALM3
A4GALT	PGP
A4GALT	ZHX3
A4GALT	GAB2
A4GALT	TSPAN14
A4GALT	MEX3A
A4GALT	ITPK1
A4GALT	SLC7A6OS
A4GALT	MLLT6
A4GALT	CNP
A4GALT	TAGLN2
A4GALT	NAT14
A4GALT	DNAJC18
A4GALT	SCARA3
A4GALT	GRAMD4
A4GALT	MMP14
A4GALT	PABPN1
A4GALT	NEURL1
A4GALT	PPP1R18
A4GALT	PRKCA
A4GALT	SH3PXD2A
A4GALT	EIF4G1
A4GALT	BRF1
A4GALT	RARG
A4GALT	IL2RB
A4GALT	NDST1
A4GALT	SPECC1L
A4GALT	CNNM4
A4GALT	FOXP4
A4GALT	AKT1S1
A4GALT	TOR1A
A4GALT	KANSL3
A4GALT	CDC25B
A4GALT	CCDC97
A4GALT	SZT2
A4GALT	ATP6V0A1
A4GALT	PCDHGC4
A4GALT	PCDHGA5
A4GALT	PCDHGA7
A4GALT	PCDHGA6
A4GALT	PCDHGA10
A4GALT	PCDHGA11
A4GALT	PCDHGB2
A4GALT	PCDHGB1
A4GALT	PCDHGA3
A4GALT	PCDHGA4
A4GALT	PCDHGB5
A4GALT	COL6A1
A4GALT	PCDHGA2
A4GALT	VCL
A4GALT	NDRG1
A4GALT	HDGF
A4GALT	BCL2L1
A4GALT	C6orf106
A4GALT	TARS2
A4GALT	REPIN1
A4GALT	PCDHGA12
A4GALT	PCDHGB3
A4GALT	RAPGEF1
A4GALT	CALR
A4GALT	LITAF
A4GALT	TOR3A
A4GALT	ZNF512B
A4GALT	ERBB2
A4GALT	CSRP1
A4GALT	AEN
A4GALT	VEGFA
A4GALT	ACVRL1
A4GALT	PCDHGA1
A4GALT	PCDHGC5
A4GALT	PCDHGB6
A4GALT	PCDHGA9
A4GALT	ZNF335
A4GALT	SCD
A4GALT	GPRC5A
A4GALT	MAFG
A4GALT	SRRM2
A4GALT	XYLT2
A4GALT	CAPN15
A4GALT	COL6A2
A4GALT	FAM109A
A4GALT	MAP4
A4GALT	LZTS3
A4GALT	MKRN5P
A4GALT	PRKAR2A
A4GALT	STIP1
A4GALT	SUPT5H
A4GALT	GPR107
A4GALT	ZBTB7B
A4GALT	CTDSP1
A4GALT	PDXK
A4GALT	AIF1L
A4GALT	UNC119B
A4GALT	DHX8
A4GALT	CTSD
A4GALT	FAM219A
A4GALT	DLGAP4
A4GALT	CDCA5
A4GALT	B4GALT1
A4GALT	MLEC
A4GALT	ZNF397
A4GALT	BIRC5
A4GALT	DNAJA3
A4GALT	PLEC
A4GALT	NOTCH3
A4GALT	CMTR1
A4GALT	SLC7A6
A4GALT	RAC3
A4GALT	ICMT
A4GALT	ADCY6
A4GALT	DCAF12
A4GALT	TBC1D14
A4GALT	LLGL2
A4GALT	PCDHGB7
A4GALT	SUN2
A4GALT	TRIM25
A4GALT	MAT2A
A4GALT	FGFR1
A4GALT	BARX2
A4GALT	PPM1F
A4GALT	UBTF
A4GALT	PATZ1
A4GALT	PPM1G
A4GALT	ZZEF1
A4GALT	GTPBP1
A4GALT	FHL3
A4GALT	AC026461.1
A4GALT	RASGEF1A
A4GALT	BET1L
A4GALT	HS1BP3
A4GALT	KXD1
A4GALT	TSR2
A4GALT	IBA57
A4GALT	PCYT1A
A4GALT	SIX5
A4GALT	SH3BP5L
A4GALT	KDM5C
A4GALT	ZNF384
A4GALT	ZFYVE27
A4GALT	CBX2
A4GALT	HTT
A4GALT	PTPA
A4GALT	FAM129B
A4GALT	UBE3B
A4GALT	PKNOX2
A4GALT	CYP2A13
A4GALT	MYOD1
A4GALT	ZNF395
A4GALT	DDX11
A4GALT	RPUSD1
A4GALT	TRIM56
A4GALT	YIPF2
A4GALT	TUSC2
A4GALT	CSNK1E
A4GALT	AFAP1
A4GALT	MMP2
A4GALT	FBRS
A4GALT	VASH1
A4GALT	CUX1
A4GALT	TEF
A4GALT	TPM4
A4GALT	ARHGAP1
A4GALT	RNF4
A4GALT	ARHGEF11
A4GALT	GAS8
A4GALT	NAXD
A4GALT	SHANK3
A4GALT	GRHL2
A4GALT	DPYSL3
A4GALT	MTMR3
A4GALT	DLST
A4GALT	TNPO2
A4GALT	GTF3C1
A4GALT	PALM
A4GALT	GANAB
A4GALT	STK4
A4GALT	SLC1A4
A4GALT	KHNYN
A4GALT	GNPDA1
A4GALT	TCOF1
A4GALT	TTLL12
A4GALT	MFN2
A4GALT	FBXO31
A4GALT	FBXL16
A4GALT	PLPPR2
A4GALT	SMARCD1
A4GALT	TGIF2
A4GALT	TCF3
A4GALT	AP3D1
A4GALT	SLC12A7
A4GALT	RAB3D
A4GALT	ADD1
A4GALT	FOXRED2
A4GALT	ZMIZ2
A4GALT	RHEB
A4GALT	NAPA
A4GALT	PDE4A
A4GALT	ERF
A4GALT	SCARF1
A4GALT	PLXNA1
A4GALT	ZBTB47
A4GALT	CTTN
A4GALT	EEF1AKMT3
A4GALT	ABCC1
A4GALT	TM9SF4
A4GALT	FOSB
A4GALT	HSD3B7
A4GALT	CCDC88C
A4GALT	WIZ
A4GALT	AC046185.1
A4GALT	TAF12
A4GALT	ATXN7L3
A4GALT	MIER2
A4GALT	PTPN3
A4GALT	SYNGR1
A4GALT	AKT2
A4GALT	CDON
A4GALT	ARF5
A4GALT	SLC25A39
A4GALT	PDPR
A4GALT	EARS2
A4GALT	ESRP2
A4GALT	ATP9A
A4GALT	ARFRP1
A4GALT	ELAVL1
A4GALT	SLC36A1
A4GALT	BAK1
A4GALT	MAP2K3
A4GALT	OGFR
A4GALT	SH3BP2
A4GALT	CD93
A4GALT	CBX7
A4GALT	SLC9A1
A4GALT	ESR1
A4GALT	EIF4B
A4GALT	PLAGL2
A4GALT	NFIX
A4GALT	SRF
A4GALT	ADGRL1
A4GALT	IP6K2
A4GALT	AHNAK
A4GALT	ALKBH5
A4GALT	KMT2A
A4GALT	AGO1
A4GALT	ZBED4
A4GALT	JADE2
A4GALT	N4BP1
A4GALT	KIF1B
AAAS	MLXIPL
AAAS	SULT2B1
AAAS	MYL6
AACS	RREB1
AACS	LIMD1
AACS	DVL2
AACS	PRRG1
AACS	SFXN1
AACS	C20orf194
AACS	CENPP
AACS	GALNT7
AACS	POLR1B
AACS	PANX1
AACS	MTF1
AACS	XPO5
AACS	TNFRSF10B
AACS	PHF13
AACS	TASP1
AACS	EGR3
AACS	UBE2Z
AACS	ITGB8
AACS	MED13
AACS	E2F7
AACS	PLEKHG3
AACS	TRIM59
AACS	SMAD5
AACS	WDR37
AACS	SNX9
AACS	NHLRC3
AACS	RAB21
AACS	TMEM70
AACS	FZD4
AACS	ANKRD12
AACS	PRRC2B
AACS	NR2C2
AACS	SPTBN1
AACS	IGSF3
AACS	SUSD6
AACS	UBP1
AACS	ATRX
AACS	FOXO3
AACS	DNAJC27
AACS	CANX
AACS	PCDH7
AACS	ZNF106
AACS	SLC36A1
AACS	PIGK
AACS	BCAS2
AACS	STX11
AACS	KIF1B
AACS	CARHSP1
AACS	UBR1
AACS	PLEKHA6
AACS	SMCHD1
AACS	MREG
AACS	TEAD1
AACS	SLC6A8
AACS	LMNB2
AACS	UHRF1BP1
AACS	TMEM245
AACS	COL5A1
AACS	GSK3B
AACS	DCP1A
AACS	RASSF5
AACS	ZDHHC7
AACS	KLF13
AACS	MYLIP
AACS	SCML1
AACS	GPCPD1
AACS	DESI2
AACS	DCAF10
AACS	LMBR1
AACS	DSC2
AACS	CRY2
AACS	EDC3
AACS	ABHD2
AACS	TGM2
AACS	KLHDC10
AACS	MAP3K20
AACS	C1orf226
AACS	ATRNL1
AACS	IFNAR2
AACS	ITSN2
AACS	SNX4
AACS	SLC44A1
AACS	ZNF609
AACS	TMED10
AACS	SUN1
AACS	TRIB1
AACS	POGZ
AACS	TMF1
AACS	KPNA3
AACS	ACVR2B
AACS	SLC25A25
AACS	TMC7
AACS	GK5
AACS	PAFAH1B1
AACS	PQLC3
AACS	SLC7A1
AACS	ZNHIT6
AACS	CXCL2
AACS	ACTR3B
AACS	HERC2
AACS	ZCCHC14
AACS	SERTAD2
AACS	PAG1
AACS	TBC1D20
AACS	MED15
AACS	SOCS6
AACS	NPTN
AACS	WDR36
AACS	ADARB1
AACS	SEL1L
AACS	MLLT10
AACS	SORL1
AACS	AFAP1
AACS	LRP6
AACS	KMT2D
AACS	DMXL1
AACS	ABAT
AACS	CALU
AACS	WNK3
AACS	TRAF5
AACS	NF1
AACS	NAPEPLD
AACS	FLNC
AACS	SLC9A6
AACS	EPB41L1
AACS	VCL
AACS	PTER
AACS	VPS4B
AACS	DNAJC30
AACS	ATP11A
AACS	FNDC3A
AACS	JRK
AACS	ATP1B1
AACS	PIM3
AACS	TWF1
AACS	ABR
AACS	SCAF11
AACS	LDLR
AACS	TTC38
AACS	ELL
AACS	ZBTB41
AACS	E2F3
AACS	ASB1
AACS	PTPN11
AACS	MGLL
AACS	CTNND1
AACS	PTGFRN
AACS	NAV1
AACS	ASAP1
AACS	MPRIP
AACS	SREBF2
AACS	C1orf216
AACS	NFATC2IP
AACS	PDXK
AACS	ACADL
AACS	RBM12
AACS	PRKG1
AACS	GINS1
AACS	TP53INP1
AACS	SH3PXD2A
AACS	AAK1
AACS	UBQLN1
AACS	CANT1
AACS	TRAM2
AACS	RPRD2
AACS	TMEM50B
AACS	RBM24
AACS	UBE4A
AACS	RFWD3
AACS	MFN1
AACS	SLC6A14
AACS	SLC7A2
AACS	KLHL3
AACS	PIKFYVE
AACS	PTPRJ
AACS	UBN2
AACS	PPIF
AACS	ARID5B
AACS	PARD6B
AACS	AK2
AACS	SLC38A1
AACS	TRIAP1
AACS	UNKL
AACS	SHISA5
AACS	ARMC8
AACS	DUSP2
AACS	CDADC1
AACS	SWAP70
AACS	TANC2
AACS	TENM3
AACS	WDR82
AACS	PIGS
AACS	HOXB3
AACS	TATDN2
AACS	MTSS1L
AACS	RAB3IP
AACS	EEF2K
AACS	TGIF2
AACS	KMT2C
AACS	PEAK1
AACS	GXYLT1
AACS	MAT2A
AACS	L2HGDH
AACS	FKBP5
AACS	SLC35E1
AACS	SNAI1
AACS	ICMT
AACS	TEX261
AACS	CREB5
AACS	HSDL1
AACS	SIK2
AACS	TGIF1
AACS	TMEM250
AACS	RRAGD
AACS	2021-09-10
AACS	PARM1
AACS	GRB10
AACS	CDH13
AACS	MECP2
AACS	GID8
AACS	AHNAK2
AACS	BLOC1S4
AACS	PRKAG2
AACS	ID2
AACS	NOB1
AACS	MGAT4A
AACS	EDRF1
AACS	ATG13
AACS	EPHA4
AACS	BAZ2A
AACS	TOB2
AACS	PTBP3
AACS	C18orf25
AACS	PALM2-AKAP2
AACS	DNAJB6
AACS	CCNF
AACS	PTPN4
AACS	PIP4K2C
AACS	TLE4
AACS	TMEM87A
AACS	TGFBR3
AACS	ARHGEF26
AACS	WWC3
AACS	SPTLC2
AACS	SLC27A1
AACS	ZFAND6
AACS	ZNF621
AACS	ZBTB38
AACS	INTS6
AACS	SH3BP2
AACS	ICK
AACS	TNFAIP3
AACS	STX2
AACS	NCOA3
AACS	GOSR1
AACS	CPEB2
AACS	API5
AACS	ATXN7L3
AACS	PLEKHA1
AACS	SHC1
AACS	SLC19A2
AACS	RAB33B
AACS	CHMP7
AACS	ISCA1
AACS	KITLG
AACS	NUMB
AACS	COCH
AACS	ZNF618
AACS	YWHAQ
AACS	ZBTB43
AACS	SUZ12
AACS	PRKD3
AACS	SUMO1
AACS	ICAM2
AACS	EPB41L5
AACS	ETS2
AACS	MOB3B
AACS	ADAMTS6
AACS	RGS5
AACS	RORA
AACS	IGF1R
AACS	ZNF652
AACS	NUP62
AACS	ACVR1B
AACS	PKDCC
AACS	FBXO21
AACS	UBTF
AACS	TSN
AACS	PLEKHH1
AACS	GALNT4
AACS	PGP
AACS	SPON2
AACS	NFATC4
AACS	SGPL1
AACS	PLD6
AACS	GATAD2B
AACS	ARRDC4
AACS	RRM2B
AACS	ANKRD52
AACS	RAB22A
AACS	ZKSCAN8
AACS	IL10RA
AACS	PPP3R1
AACS	PXDN
AACS	IPO8
AACS	NLK
AACS	OTUD7B
AACS	AP1M2
AACS	NSD2
AACS	MKNK1
AACS	FRY
AACS	TNRC6B
AACS	RNF38
AACS	PRICKLE2
AACS	RPS6KB1
AACS	FAM46C
AACS	SV2A
AACS	CCND1
AACS	AKT2
AACS	CBX1
AACS	STS
AACS	TOMM70
AACS	CADM1
AACS	RAP1GAP2
AACS	USP40
AACS	ARHGAP29
AACS	AXL
AACS	MAP1B
AACS	CRTC1
AACS	UBE2A
AACS	MAP3K8
AACS	CBFB
AACS	TAB3
AACS	KIF16B
AACS	ELL2
AACS	SNAP23
AACS	TMEM65
AACS	BLCAP
AACS	AKAP2
AACS	NPTX1
AACS	CCL7
AACS	CLU
AACS	PHF10
AACS	TRIM25
AACS	STC1
AACS	PCGF3
AACS	PDE4D
AACS	RALGAPB
AACS	MTX3
AACS	CEP350
AACS	OTUB1
AACS	LRIF1
AACS	MAML1
AACS	SPATA2
AACS	ZNF714
AACS	FAM13B
AACS	PDGFRA
AACS	RNF169
AACS	ADAM10
AACS	ZDHHC18
AACS	RAPH1
AACS	SLC7A11
AACS	NACC1
AACS	FP565260.7
AACS	KLHL28
AACS	YTHDF1
AACS	PAPSS2
AACS	BPTF
AACS	YOD1
AACS	SRPX
AACS	MRGBP
AACS	RAPGEF1
AACS	RMND5A
AACS	DZIP1
AACS	PSD3
AACS	IPCEF1
AACS	ATP5MC3
AACS	FYCO1
AACS	USP22
AACS	RRAS2
AACS	SRP9
AACS	METAP1
AACS	TMEM87B
AACS	MYO5A
AACS	LASP1
AACS	XRN1
AACS	FAM160B1
AACS	CGN
AACS	ELF4
AACS	SERPINE1
AACS	IL1R1
AACS	KIF3A
AACS	CMTM4
AACS	MBP
AACS	FBXO45
AACS	CSNK1G1
AACS	LAPTM4A
AACS	WDR59
AACS	KLF6
AACS	ELOVL5
AACS	NEO1
AACS	HJURP
AACS	PHACTR2
AACS	NAA25
AACS	C16orf70
AACS	CD276
AACS	MTMR6
AACS	RABGAP1
AACS	GLUD1
AACS	EDNRA
AACS	ZBTB20
AACS	TSPAN31
AACS	TMCC1
AACS	EXTL3
AACS	GOLM1
AACS	TES
AACS	CGGBP1
AACS	SUDS3
AACS	INTS6L
AACS	AL355102.1
AACS	IGF1
AACS	AP2B1
AACS	TPM3
AACS	USP24
AACS	ATP2A2
AACS	NUAK2
AACS	GPR63
AACS	FHL2
AACS	PIMREG
AACS	SFMBT2
AACS	TSPAN3
AACS	FGFR3
AACS	POC1B-GALNT4
AACS	ACACA
AACS	LANCL1
AACS	WDR35
AACS	BCOR
AACS	MYB
AACS	SLC6A6
AACS	ZIC5
AACS	CD59
AACS	KCTD2
AACS	SMAD2
AACS	PDZD2
AACS	PIK3R1
AACS	AGAP3
AACS	KMT2E
AACS	UBE2W
AACS	ARFIP1
AACS	SLC46A3
AACS	EP300
AACS	KLF5
AACS	NETO2
AACS	ZNF623
AACS	BTG2
AACS	NEDD4L
AACS	DAG1
AACS	STARD13
AACS	RBBP5
AACS	SUCO
AACS	ABI2
AACS	TFPI
AACS	KCNK1
AACS	GCNT1
AACS	PPP1R14C
AACS	FAM217B
AACS	ANKRD28
AACS	TPP1
AACS	UBE3B
AACS	YIPF6
AACS	PARG
AACS	FAT1
AACS	FANCA
AACS	LYSMD4
AACS	ONECUT2
AACS	CORO1C
AACS	KLHL7
AACS	USP31
AACS	KAZN
AACS	ABHD14B
AACS	CXCL8
AACS	HOXC13
AACS	PUS7
AACS	KLHL13
AACS	CDK6
AACS	TMEM254
AACS	KLF4
AACS	PANK1
AACS	DAGLA
AACS	HECTD2
AACS	NOTCH2
AACS	KDM5A
AACS	TMEM184B
AACS	GFOD1
AACS	PURA
AACS	TOP1
AACS	ZBTB34
AACS	ADCY9
AACS	TECPR2
AACS	JADE1
AACS	PSME3
AACS	FBXW2
AACS	PDPR
AACS	EAF1
AACS	SMURF1
AACS	ARMC1
AACS	TM2D2
AACS	ETV3
AACS	TMEM128
AACS	TM2D3
AACS	USP19
AACS	RIOK1
AACS	DYNLRB1
AACS	ADGRL2
AACS	NABP1
AACS	CD69
AACS	SERTAD3
AACS	BICC1
AACS	TBC1D2B
AACS	CYLD
AACS	LIN54
AACS	C6orf89
AACS	UVRAG
AACS	USP2
AACS	PDLIM4
AACS	MAPK14
AACS	RNF41
AACS	TULP3
AACS	CXCL12
AACS	SLC26A2
AACS	TET3
AACS	CSGALNACT2
AACS	AL132780.3
AACS	DICER1
AACS	DYRK1A
AACS	MYH3
AACS	STX16
AACS	SPTY2D1
AACS	CCDC126
AACS	TBK1
AACS	OTUD4
AACS	FAM98A
AACS	HEXA
AACS	FUT4
AACS	SCAMP1
AACS	GRB2
AACS	SMURF2
AACS	RPS6KA5
AACS	SH3GL3
AACS	SECISBP2L
AACS	SYNJ2BP
AACS	NOM1
AACS	AP1G1
AACS	RAB8B
AACS	CTTN
AACS	AGRN
AACS	CDS1
AACS	GREM1
AACS	LUZP1
AACS	HIP1
AACS	APH1B
AACS	SLC19A1
AACS	BRD1
AACS	MYEOV
AACS	TRIP10
AACS	MME
AACS	DNM3
AACS	RFC5
AACS	SGK1
AACS	UHRF2
AACS	SLC25A42
AACS	NUB1
AACS	USB1
AACS	ENTPD6
AACS	VLDLR
AACS	SRP14
AACS	PHC3
AACS	IRS2
AACS	TMTC3
AACS	ZCCHC2
AACS	CHST3
AACS	GALC
AACS	SATB1
AACS	SNAP29
AACS	SLC38A2
AACS	EIF5A2
AACS	VEZF1
AACS	FOXO1
AACS	VCPIP1
AACS	CDC14A
AACS	CELSR1
AACS	WDR43
AACS	SLC9A1
AACS	GAS1
AACS	RAB11FIP1
AACS	GLCE
AACS	FRMD6
AACS	COL4A1
AACS	CDC42EP4
AACS	EPB41L4A
AACS	MAD2L1BP
AACS	MOB1B
AACS	SPRY4
AACS	LRRC8A
AACS	PRDM10
AACS	CASD1
AACS	PXN
AACS	DDX55
AACS	NRBF2
AACS	ABLIM1
AACS	BEND3
AACS	MYH10
AACS	PXMP4
AACS	CBFA2T3
AACS	SESN2
AACS	TRIM35
AACS	ITPRIPL2
AACS	RYK
AACS	ENOPH1
AACS	SELENOS
AACS	PEX5
AACS	ACSL1
AACS	SPAG9
AACS	ZC3H6
AACS	S100PBP
AACS	KAT6A
AACS	MYORG
AACS	OVOL1
AACS	TMEM168
AACS	FAM117B
AACS	PCSK9
AACS	CEP57L1
AACS	BLOC1S2
AACS	MAZ
AACS	TRMT10A
AACS	USP28
AACS	DUSP3
AACS	WNT5A
AACS	ZNF24
AACS	MYCBP
AACS	LCOR
AACS	IFFO2
AACS	DGKQ
AACS	TUBGCP3
AACS	SCN9A
AACS	MTMR1
AACS	ABHD13
AACS	SFT2D3
AACS	G2E3
AACS	MS4A1
AACS	DTL
AACS	RC3H2
AACS	FZD5
AACS	SERBP1
AACS	AKAP13
AACS	CHD2
AACS	BOD1L1
AACS	TBC1D32
AACS	MON2
AACS	TXLNA
AACS	EIF5
AACS	ADAT2
AACS	KCMF1
AACS	DIAPH1
AACS	ADCY1
AACS	NCEH1
AACS	RGMB
AACS	CLCN6
AACS	HLA-B
AACS	IL15RA
AACS	LRP2
AACS	PSMA1
AACS	SYN2
AACS	TACC1
AACS	LPGAT1
AACS	EIF4H
AACS	JARID2
AACS	TLL1
AACS	PER3
AACS	ZNF518A
AACS	WDFY2
AACS	ARHGAP17
AACS	ARID2
AACS	PHF20
AACS	RPL22
AACS	UTP14C
AACS	UXS1
AACS	FGFBP1
AACS	RFESD
AACS	IDH1
AACS	C15orf39
AACS	PCGF2
AACS	GREM2
AACS	UBL3
AACS	ULK1
AACS	TTC9
AACS	TCF3
AACS	G3BP2
AACS	AC016717.2
AACS	FAM104A
AACS	PITPNM2
AACS	RAB18
AACS	TMEM268
AACS	SH3GL2
AACS	SPRY2
AACS	RAB39B
AACS	TTYH3
AACS	ERLIN2
AACS	VANGL2
AACS	GPT2
AACS	FMN1
AACS	IBA57
AACS	STX4
AACS	RBBP6
AACS	IGF2
AACS	MMS22L
AACS	NOTCH3
AACS	FAM213A
AACS	RPIA
AACS	EFCAB14
AACS	C5orf24
AACS	TET2
AACS	RBMS3
AACS	KIT
AACS	ARNTL
AACS	PRDM11
AACS	ATXN1
AACS	SLC11A2
AACS	COL12A1
AACS	SLC5A3
AACS	UBA6
AACS	VOPP1
AACS	SLC25A16
AACS	BCAS4
AACS	WTAP
AACS	PLPP3
AACS	LBR
AACS	ETV1
AACS	ARNT
AACS	SPATA5
AACS	TNFRSF10D
AACS	DLL1
AACS	NOV
AACS	ANTXR2
AACS	SOX7
AACS	GLS
AACS	RAP2A
AACS	TMEM64
AACS	LONRF2
AACS	KMT5B
AACS	PPP2R1B
AACS	CTDSP2
AACS	SUPT7L
AACS	RAP1B
AACS	RIOX2
AACS	CCSER1
AACS	BNIP2
AACS	ADAM9
AACS	NRP2
AACS	ARHGEF12
AACS	FBXO44
AACS	ETS1
AACS	GRAMD2B
AACS	CNOT8
AACS	EFHD2
AACS	COA7
AACS	NKX3-1
AACS	RCL1
AACS	HEG1
AACS	WASHC4
AACS	PQLC1
AACS	EDA
AACS	SRP72
AACS	CIPC
AACS	LGALSL
AACS	VASH1
AACS	NUDT15
AACS	NCOA6
AACS	YIF1B
AACS	MAP3K2
AACS	GOLGA8B
AACS	NPAS3
AACS	RNF219
AACS	FLCN
AACS	PPARGC1A
AACS	NCKAP5
AACS	JPH1
AACS	GGA2
AACS	HNRNPLL
AACS	DCP2
AACS	GNPDA1
AACS	ITGA5
AACS	SF3A3
AACS	TLK1
AACS	GOLGA1
AACS	APAF1
AACS	ERG28
AACS	GOLGA4
AACS	MITF
AACS	KPNB1
AACS	TMEM2
AACS	TLE3
AACS	AFF4
AACS	FCGRT
AACS	CPNE1
AACS	C17orf80
AACS	ABHD3
AACS	RFFL
AACS	FSTL1
AACS	FGF2
AACS	SCD
AACS	KPNA6
AACS	PLEKHB2
AACS	CXADR
AACS	EDEM1
AACS	TMEM170B
AACS	CA12
AACS	PRKAA1
AACS	STAU2
AACS	HS2ST1
AACS	PDLIM5
AACS	MAFG
AACS	CLIP4
AACS	TLDC1
AACS	ARID4B
AACS	NBN
AACS	MAPKAPK2
AACS	KDSR
AACS	STK35
AACS	STK4
AACS	VPS50
AACS	WDR7
AACS	ALDH3B2
AACS	ATP5MPL
AACS	RALGDS
AACS	HSPBAP1
AACS	THUMPD2
AACS	COL21A1
AACS	CCDC186
AACS	ZBTB5
AACS	HAS3
AACS	ENPP4
AACS	KREMEN1
AACS	ZNF217
AACS	TMEM123
AACS	ZMYND11
AACS	BTBD3
AACS	TICRR
AACS	JUP
AACS	TRIM36
AACS	SUMF2
AACS	DCAF7
AACS	PTAR1
AACS	PPCDC
AACS	GNAL
AACS	IRX2
AACS	RELT
AACS	MTR
AACS	LIPT2
AACS	SLC9A8
AACS	SLC16A7
AACS	IQSEC1
AACS	CDC42
AACS	EVC
AACS	RPRD1B
AACS	WDFY1
AACS	SHTN1
AACS	IGF2R
AACS	EN2
AACS	ATF2
AACS	PMM2
AACS	HOOK2
AACS	ZBTB42
AACS	SLC41A1
AACS	STX3
AACS	ZFYVE1
AACS	SNX3
AACS	CD274
AACS	FERMT2
AACS	PRDX6
AACS	XXYLT1
AACS	QSER1
AACS	SMC1A
AACS	PRKAB2
AACS	PPP2R1A
AACS	H3F3C
AACS	KIAA0753
AACS	NCKAP5L
AACS	TAF12
AACS	GINS4
AACS	BOD1
AACS	ATP6AP2
AACS	CCNC
AACS	PDE5A
AACS	MYCBP2
AACS	ZNF22
AACS	CARMIL1
AACS	JMJD4
AACS	GLTP
AACS	TSHZ3
AACS	FAM133B
AACS	ARSJ
AACS	MIER3
AACS	VTCN1
AACS	SGCE
AACS	NIN
AACS	WASF2
AACS	RYBP
AACS	PRLR
AACS	MTMR4
AACS	ATXN7
AACS	HIPK3
AACS	PIK3C2A
AACS	OXSR1
AACS	KRAS
AACS	MTAP
AACS	KLHL24
AACS	KAT7
AACS	RBPJ
AACS	RAP1A
AACS	GJA1
AACS	DPYSL3
AACS	RECK
AACS	ADD3
AACS	GCLC
AACS	PUDP
AACS	BNC1
AACS	TBCD
AACS	UGGT1
AACS	SRF
AACS	MAL2
AACS	ZADH2
AACS	ZBTB11
AACS	COX10
AACS	EP400
AACS	PIM1
AACS	LRP11
AACS	ZMYM3
AACS	ZNF594
AACS	CEPT1
AACS	CRLS1
AACS	NRXN1
AACS	ASXL1
AACS	M6PR
AACS	UBASH3B
AACS	EFR3A
AACS	MKL2
AACS	UAP1L1
AACS	HMGB3
AACS	USP6NL
AACS	PPP2R5C
AACS	CDC25A
AACS	PHF3
AACS	KLHL15
AACS	FAM219B
AACS	BNIP3L
AACS	XYLT1
AACS	MORC4
AACS	SNCA
AACS	TXNDC5
AACS	BLOC1S5-TXNDC5
AACS	FKBP1A
AACS	ACSL3
AACS	MKNK2
AACS	PPM1H
AACS	ZBTB21
AACS	GPD2
AACS	PUS7L
AACS	COG3
AACS	CCNL2
AACS	RNF24
AACS	FAM86C1
AACS	HORMAD1
AACS	DMRT2
AACS	DCBLD2
AACS	CHIC1
AACS	ETNK1
AACS	TOR3A
AACS	MDK
AACS	TRAF1
AACS	HIC1
AACS	RPGRIP1L
AACS	FOXN2
AACS	C2CD2L
AACS	PLK2
AACS	STOM
AACS	PIK3CB
AACS	MAP2K1
AACS	TXNL4B
AACS	PLEKHM1
AACS	AMD1
AACS	TMEM56
AACS	ARFGEF1
AACS	HDAC7
AACS	CHAMP1
AACS	FADD
AACS	REXO1
AACS	CNN3
AACS	CTNNBIP1
AACS	RASSF1
AACS	DFFB
AACS	NHLH1
AACS	TCEAL1
AACS	KCNK2
AACS	AQP11
AACS	RALA
AACS	AKIRIN1
AACS	AAGAB
AACS	SNTB2
AACS	SF3A1
AACS	CERK
AACS	RAB11FIP2
AACS	MGA
AACS	CDC42EP3
AACS	ADAM19
AACS	PSEN1
AACS	SYT4
AACS	FJX1
AACS	GHITM
AACS	AMPD2
AACS	ZNF324
AACS	OPHN1
AACS	PKP1
AACS	ZNF678
AACS	CLDN4
AACS	ZNF189
AACS	MANBAL
AACS	SEMA6D
AACS	AEBP2
AACS	FAM168B
AACS	KDM2A
AACS	NAT10
AACS	PRKCD
AACS	FXR2
AACS	DGKD
AACS	EOGT
AACS	IDE
AACS	ZNF462
AACS	RNMT
AACS	BICRAL
AACS	VPS37B
AACS	TXLNG
AACS	STAT5B
AACS	FOSL2
AACS	MED13L
AACS	FAM126B
AACS	LMOD1
AACS	ERBIN
AACS	ZBTB18
AACS	REV3L
AACS	GAPVD1
AACS	ZBED4
AACS	TGFA
AACS	REEP3
AACS	SRPK1
AACS	SOX9
AACS	MBNL3
AACS	MAP7
AACS	CDC14B
AACS	DDX3X
AACS	NIPA1
AACS	ZNF275
AACS	B4GALT5
AACS	HIPK2
AACS	ZC3H12C
AACS	ZMIZ1
AACS	SUPT6H
AACS	DNMT1
AACS	CTDSP1
AACS	ZMYM4
AACS	GCH1
AACS	TMED7
AACS	STK38
AACS	FHDC1
AACS	RTF1
AACS	UBXN4
AACS	VTI1A
AACS	PER2
AACS	RAB34
AACS	AC091167.2
AACS	ARID1B
AACS	HELZ
AACS	PLEKHG4
AACS	CLIC5
AACS	NOP14
AACS	ETF1
AACS	LSM6
AACS	HLA-DRA
AACS	LRRFIP1P1
AACS	ADAMTS3
AACS	PEX19
AACS	DFFA
AACS	PAPD7
AACS	MFN2
AACS	H3F3B
AACS	SNX25
AACS	HUNK
AACS	MGAT3
AACS	BCAT1
AACS	MPHOSPH9
AACS	CDK18
AACS	IRF1
AACS	BAHD1
AACS	ITGA6
AACS	PPP1R16B
AACS	APOL6
AACS	IP6K2
AACS	PPP4R1
AACS	ADNP2
AACS	TMEM50A
AACS	ATP13A3
AACS	PPP1CB
AACS	STYX
AACS	POM121C
AACS	CTTNBP2NL
AACS	RNF217
AACS	NECAP1
AACS	SLC2A13
AACS	SLC7A6
AACS	BBC3
AACS	GORASP2
AACS	DHCR7
AACS	STK10
AACS	PKD1
AACS	NDST1
AACS	DLG1
AACS	POLR2J
AACS	CLDN11
AACS	TBC1D22B
AACS	NUP133
AACS	DCUN1D1
AACS	PDE4A
AACS	ANGEL1
AACS	UBR7
AACS	NEBL
AACS	SLC4A7
AACS	THUMPD1
AACS	ACER3
AACS	ATG2B
AACS	UBE2D1
AACS	TNS1
AACS	FAM107B
AACS	UFL1
AACS	UBE2K
AACS	FAM120A
AACS	SIKE1
AACS	MAP4
AACS	TAB2
AACS	AKAP11
AACS	MAPK6
AACS	PICALM
AACS	ITCH
AACS	AQR
AACS	FBXW11
AACS	MPPED2
AACS	DNAJA2
AACS	ATP9A
AACS	FRYL
AACS	PDK4
AACS	CDC27
AACS	KDM7A
AACS	CDH1
AACS	PSME4
AACS	TIMP2
AACS	CYP24A1
AACS	FNIP2
AACS	ATP2B4
AACS	ALDH3A2
AACS	CDON
[truncated: 306,268+ more rows]
