# Supplementary material for: Inferring Cell Subtypes and LncRNA Function by a Cell-Specific CeRNA Network in Breast Cancer
Source: Front Oncol. 2021 Apr 27;11:656675. doi: 10.3389/fonc.2021.656675 (PMC8111082; doi:10.3389/fonc.2021.656675)
Supplement: Supplementary file 10 [file Table_2.xlsx]

## Sheet: Table S2
Table S2. LncRNAs with top degree in early response subtype of T47D.
Official_Symbol	Average_degree
PITPNA-AS1	8
MALAT1	3.25
SNHG15	2.25
SNHG1	2
FGD5-AS1	1.75
