# Supplementary material for: Inferring Cell Subtypes and LncRNA Function by a Cell-Specific CeRNA Network in Breast Cancer
Source: Front Oncol. 2021 Apr 27;11:656675. doi: 10.3389/fonc.2021.656675 (PMC8111082; doi:10.3389/fonc.2021.656675)
Supplement: Supplementary file 11 [file Table_3.xlsx]

## Sheet: lncRNA_average_degree_early_oth
Table S3.The average degree of all lncRNAs in early response subtype.
Official_Symbol	Average_degree
OIP5-AS1	5.36585
NEAT1	5.13889
DLEU2	4.06452
GABPB1-AS1	3.42857
DLEU1	2.76923
KCNQ1OT1	2.71429
LINC00662	2.64516
AC005082.1	2.61538
AC093157.1	2.5
NUTM2A-AS1	2.4
AC004656.1	2.36842
SNHG1	2.1
AL645728.1	2
LINC00665	2
GAS5	1.86667
MALAT1	1.61111
TUG1	1.6
LAMTOR5-AS1	1.5
PITPNA-AS1	1.5
LINC00963	1.44
MAL2	1.41667
CASC9	1.4
RAB30-AS1	1.4
FGD5-AS1	1.33333
MCM3AP-AS1	1.33333
AC011933.2	1.25
MIR497HG	1.25
RUSC1-AS1	1.25
AC005618.1	1.2
AC040977.1	1.16667
LMCD1-AS1	1.16667
FLVCR2	1.15
ZNF518A	1.14286
LINC00467	1.1
LOXL1-AS1	1.07692
AC002472.1	1
AC005154.6	1
AC009948.5	1
AL627309.1	1
DHRS4-AS1	1
DLGAP1-AS1	1
EPB41L4A-AS1	1
GATA3-AS1	1
HCG18	1
IQCH-AS1	1
LINC00630	1
LINC00649	1
MYLK-AS1	1
PCBP1-AS1	1
PTPRG-AS1	1
PVT1	1
SNHG15	1
SNHG17	1
SNHG3	1
SNHG5	1
SNHG7	1
SPATA13	1
THAP9-AS1	1
VPS9D1-AS1	1
ZNF718	1
EIF3J-AS1	0
RRN3P2	0
SNHG12	0
SNHG6	0
ST7-OT4	0
