# Supplementary material for: Inferring Cell Subtypes and LncRNA Function by a Cell-Specific CeRNA Network in Breast Cancer
Source: Front Oncol. 2021 Apr 27;11:656675. doi: 10.3389/fonc.2021.656675 (PMC8111082; doi:10.3389/fonc.2021.656675)
Supplement: Supplementary file 12 [file Table_4.xlsx]

## Sheet: Table S4
Table S4.The number of RCN and CCN in individual cells with negative correlation.
Cells	RCN	CCN
RHM223_3h	40593	215
RHM231_3h	18898	93
RHM236_3h	23561	112
RHM247_3h	28462	138
RHM254_3h	25384	115
RHM255_3h	25014	136
RHM261_3h	30828	141
RHM268_3h	22869	94
RHM269_3h	20449	102
RHM276_3h	22634	107
RHM277_3h	16983	69
RHM278_3h	30845	139
RHM279_3h	20540	97
RHM284_3h	17773	90
RHM285_3h	26566	154
RHM287_3h	29231	115
RHM292_3h	24670	113
RHM293_3h	33125	148
RHM295_3h	20111	84
RHM309_3h	38666	175
RHM310_3h	21839	103
RHM221_6h	27700	139
RHM222_6h	21271	96
RHM229_6h	22745	93
RHM237_6h	21988	103
RHM239_6h	23869	128
RHM244_6h	22377	88
RHM245_6h	27448	132
RHM246_6h	24058	80
RHM253_6h	14035	48
RHM260_6h	15886	60
RHM262_6h	31626	128
RHM263_6h	24588	109
RHM270_6h	25781	133
RHM271_6h	31212	156
RHM286_6h	21561	103
RHM294_6h	16496	78
RHM300_6h	21875	100
RHM301_6h	56366	226
RHM303_6h	40030	144
RHM217_12h	13942	59
RHM219_12h	19795	77
RHM224_12h	18560	92
RHM225_12h	23626	72
RHM227_12h	14911	61
RHM234_12h	19913	97
RHM235_12h	15842	66
RHM241_12h	20486	86
RHM243_12h	26969	147
RHM249_12h	19135	94
RHM250_12h	17619	69
RHM257_12h	21050	108
RHM258_12h	17103	77
RHM264_12h	25168	88
RHM265_12h	14510	63
RHM266_12h	25201	141
RHM267_12h	17315	90
RHM273_12h	20611	93
RHM274_12h	20068	84
RHM283_12h	17335	71
RHM291_12h	18362	78
RHM297_12h	18600	83
RHM305_12h	26567	116
RHM306_12h	19729	77
